# Supplementary material for: Investigating the Impact of Nosema Infection in Beehives on Honey Quality Using Fluorescence Spectroscopy and Chemometrics
Source: Foods. 2025 Feb 11;14(4):598. doi: 10.3390/foods14040598 (PMC11853889; doi:10.3390/foods14040598)
Supplement: Supplementary file 1 [file foods-14-00598-s001.zip]

Archive with 1 entries (1 files):
- foods-3428176-supplementary.pdf
